# Supplementary material for: metaProbiotics: a tool for mining probiotic from metagenomic binning data based on a language model
Source: Brief Bioinform. 2024 Mar 14;25(2):bbae085. doi: 10.1093/bib/bbae085 (PMC10940841; doi:10.1093/bib/bbae085)
Supplement: Supplementary_information_2_bbae085 [file supplementary_information_2_bbae085.xlsx]

## Sheet: Table S1
Table S1. Genomic information of probiotics and non-probiotics used for the development of metaProbiotics, including genome accession, label type, and assigned dataset. The batch number in the training set indicates the batch to which the genome is allocated during cross-validation.
Accession	Label	Usage
NC_005966	Probiotics	Training set : batch 9
NC_010655	Probiotics	Training set : batch 9
NC_011567	Probiotics	Training set : batch 1
NC_006513	Probiotics	Training set : batch 9
NC_009937	Probiotics	Training set : batch 7
NC_013854	Probiotics	Test set
NZ_CP010415	Probiotics	Training set : batch 3
NC_014551	Probiotics	Training set : batch 6
NC_006582	Probiotics	Training set : batch 10
NZ_CP011939	Probiotics	Training set : batch 10
NZ_CP035305	Probiotics	Training set : batch 1
NZ_CP010525	Probiotics	Training set : batch 10
NZ_CP026649	Probiotics	Training set : batch 10
NZ_CP022701	Probiotics	Training set : batch 5
NZ_CP009709	Probiotics	Training set : batch 8
NZ_CP016852	Probiotics	Training set : batch 1
NZ_CP015375	Probiotics	Training set : batch 4
NZ_CP010314	Probiotics	Training set : batch 10
NZ_CP021921	Probiotics	Training set : batch 8
NZ_CP021892	Probiotics	Training set : batch 10
NZ_CP014166	Probiotics	Training set : batch 7
NZ_CP013654	Probiotics	Test set
NZ_CP021499	Probiotics	Training set : batch 9
NZ_CP021889	Probiotics	Training set : batch 10
NZ_CP021498	Probiotics	Training set : batch 7
NZ_CP015975	Probiotics	Training set : batch 8
NZ_CP017312	Probiotics	Training set : batch 8
NC_020507	Probiotics	Training set : batch 4
NZ_CM000488	Probiotics	Training set : batch 7
NC_000964	Probiotics	Training set : batch 1
NZ_CP008698	Probiotics	Training set : batch 7
NC_020832	Probiotics	Test set
NC_019896	Probiotics	Training set : batch 3
NZ_CM000489	Probiotics	Test set
NZ_CP007800	Probiotics	Test set
NZ_CP007409	Probiotics	Training set : batch 9
NC_017195	Probiotics	Training set : batch 7
NZ_CM000490	Probiotics	Training set : batch 3
NC_003228	Probiotics	Training set : batch 10
NC_005363	Probiotics	Test set
NZ_CP024959	Probiotics	Training set : batch 5
NZ_CP009045	Probiotics	Training set : batch 4
NC_011835	Probiotics	Training set : batch 8
NC_022523	Probiotics	Training set : batch 8
NC_017866	Probiotics	Training set : batch 2
NC_017214	Probiotics	Training set : batch 5
NC_017867	Probiotics	Training set : batch 5
NC_012814	Probiotics	Training set : batch 7
NC_021593	Probiotics	Training set : batch 7
NC_017216	Probiotics	Training set : batch 8
NC_017215	Probiotics	Training set : batch 3
NC_012815	Probiotics	Training set : batch 7
NZ_CP007522	Probiotics	Training set : batch 7
NC_017217	Probiotics	Training set : batch 1
NC_017999	Probiotics	Training set : batch 1
NC_014638	Probiotics	Training set : batch 5
NZ_CP034770	Probiotics	Training set : batch 10
NC_020517	Probiotics	Training set : batch 3
NZ_CP010411	Probiotics	Training set : batch 6
NZ_LN824140	Probiotics	Training set : batch 2
NC_015052	Probiotics	Training set : batch 8
NC_011593	Probiotics	Training set : batch 2
NC_017219	Probiotics	Training set : batch 5
NZ_CP011965	Probiotics	Training set : batch 7
NZ_CP016019	Probiotics	Training set : batch 9
NZ_CP011964	Probiotics	Training set : batch 10
NC_014656	Probiotics	Training set : batch 6
NC_021008	Probiotics	Training set : batch 1
NZ_CP006741	Probiotics	Training set : batch 1
NC_015067	Probiotics	Training set : batch 3
NC_014169	Probiotics	Training set : batch 9
NC_017221	Probiotics	Training set : batch 2
NC_004463	Probiotics	Training set : batch 8
NC_015391	Probiotics	Training set : batch 2
NZ_CP014704.1;NZ_CP014705.1	Probiotics	Training set : batch 10
NC_009436	Probiotics	Training set : batch 3
NC_010694	Probiotics	Training set : batch 2
NC_007777	Probiotics	Training set : batch 2
NC_011365	Probiotics	Training set : batch 6
NC_021721	Probiotics	Training set : batch 5
NC_010999	Probiotics	Training set : batch 4
NZ_CP012148	Probiotics	Training set : batch 9
NC_018641	Probiotics	Training set : batch 6
NC_017474	Probiotics	Training set : batch 6
NZ_CP014985	Probiotics	Training set : batch 10
NZ_CP025582	Probiotics	Training set : batch 3
NC_017473	Probiotics	Training set : batch 8
NZ_CP026097	Probiotics	Training set : batch 8
NZ_CP017716	Probiotics	Training set : batch 4
NZ_CP013921	Probiotics	Training set : batch 6
NC_014334	Probiotics	Test set
NZ_CP012187	Probiotics	Test set
NZ_CP017261	Probiotics	Training set : batch 6
NZ_CM001848	Probiotics	Training set : batch 8
NZ_CP025991	Probiotics	Training set : batch 10
NZ_CP016270	Probiotics	Training set : batch 1
NZ_CP018324	Probiotics	Training set : batch 6
NZ_CP010432	Probiotics	Training set : batch 5
NZ_CP022449	Probiotics	Test set
NZ_CP017062	Probiotics	Training set : batch 3
NC_021181	Probiotics	Training set : batch 1
NC_006814	Probiotics	Training set : batch 8
NZ_CP020457	Probiotics	Training set : batch 3
NC_020819	Probiotics	Training set : batch 5
NZ_CP006690	Probiotics	Training set : batch 1
NZ_CM001861	Probiotics	Training set : batch 6
NZ_CP017124	Probiotics	Training set : batch 3
NZ_CP013610	Probiotics	Training set : batch 7
NZ_CP019120	Probiotics	Training set : batch 7
NZ_CP016393	Probiotics	Training set : batch 8
NC_017469	Probiotics	Training set : batch 5
NC_008054	Probiotics	Test set
NC_008529	Probiotics	Training set : batch 2
NC_014727	Probiotics	Training set : batch 9
NZ_CP011536	Probiotics	Training set : batch 1
NC_017465	Probiotics	Training set : batch 9
NC_021235	Probiotics	Training set : batch 6
NC_010610	Probiotics	Training set : batch 10
NC_008530	Probiotics	Test set
NZ_CP006803	Probiotics	Training set : batch 5
NZ_CP015496	Probiotics	Test set
NZ_CP015498	Probiotics	Training set : batch 10
NZ_CP012381	Probiotics	Test set
NZ_CP009907	Probiotics	Training set : batch 8
NZ_CP011386	Probiotics	Training set : batch 9
NZ_CP016827	Probiotics	Training set : batch 9
NZ_CP020029	Probiotics	Test set
NZ_CP015444	Probiotics	Training set : batch 4
NC_021744	Probiotics	Training set : batch 3
NC_010080	Probiotics	Training set : batch 8
NC_017467	Probiotics	Training set : batch 4
NZ_CP002427	Probiotics	Training set : batch 9
NC_018528	Probiotics	Training set : batch 1
NC_005362	Probiotics	Training set : batch 3
NC_015602	Probiotics	Training set : batch 1
NZ_CP011013	Probiotics	Training set : batch 1
NC_008526	Probiotics	Training set : batch 9
NZ_CP007122	Probiotics	Training set : batch 6
NZ_CP016355	Probiotics	Training set : batch 6
NC_022112	Probiotics	Training set : batch 1
NZ_AP012541	Probiotics	Training set : batch 9
NC_021224	Probiotics	Training set : batch 6
NC_014554	Probiotics	Training set : batch 4
NC_021494	Probiotics	Training set : batch 5
NC_013198	Probiotics	Training set : batch 4
NZ_CP020806	Probiotics	Test set
NC_017481	Probiotics	Training set : batch 2
NC_007929	Probiotics	Training set : batch 1
NZ_CP015901	Probiotics	Training set : batch 2
NZ_CP015899	Probiotics	Training set : batch 2
NZ_CP015909	Probiotics	Training set : batch 4
NZ_CP015894	Probiotics	Test set
NZ_CP015907	Probiotics	Training set : batch 9
NC_017492	Probiotics	Training set : batch 10
NZ_CM007353	Probiotics	Training set : batch 5
NC_022369	Probiotics	Training set : batch 5
NC_009004	Probiotics	Training set : batch 3
NC_017949	Probiotics	Training set : batch 9
NC_008527	Probiotics	Training set : batch 4
NC_019435	Probiotics	Test set
NZ_LT599049	Probiotics	Training set : batch 8
NZ_CP015902	Probiotics	Training set : batch 4
NZ_CP015897	Probiotics	Training set : batch 2
NZ_CP010050	Probiotics	Training set : batch 4
NZ_CP015896	Probiotics	Test set
NZ_CP024954	Probiotics	Training set : batch 1
NZ_CP015908	Probiotics	Training set : batch 10
NZ_CP024958	Probiotics	Training set : batch 10
NZ_CP015905	Probiotics	Training set : batch 6
NZ_CP015904	Probiotics	Test set
NZ_CP015903	Probiotics	Training set : batch 2
NZ_CP025500	Probiotics	Training set : batch 4
NZ_CP020604	Probiotics	Training set : batch 9
NC_017486	Probiotics	Test set
NC_002662	Probiotics	Test set
NC_020450	Probiotics	Training set : batch 1
NC_013656	Probiotics	Training set : batch 7
NC_022593	Probiotics	Training set : batch 7
NZ_CP009054	Probiotics	Training set : batch 7
NZ_CP015906	Probiotics	Training set : batch 5
NC_008531	Probiotics	Training set : batch 6
NZ_CP017151	Probiotics	Training set : batch 3
NZ_CP021104	Probiotics	Training set : batch 8
NZ_CP019030	Probiotics	Training set : batch 2
NZ_LT906621	Probiotics	Training set : batch 7
NZ_CP021790	Probiotics	Training set : batch 1
NZ_AP017973	Probiotics	Training set : batch 4
NC_010382	Probiotics	Training set : batch 7
NC_015873	Probiotics	Training set : batch 8
NC_012803	Probiotics	Test set
NC_014391	Probiotics	Training set : batch 10
NC_008528	Probiotics	Training set : batch 8
NC_010571	Probiotics	Training set : batch 5
NC_012914	Probiotics	Training set : batch 4
NC_014837	Probiotics	Training set : batch 5
NZ_CP033438	Probiotics	Training set : batch 3
NC_008525	Probiotics	Training set : batch 5
NC_022780	Probiotics	Training set : batch 5
NC_018290	Probiotics	Training set : batch 9
NC_014215	Probiotics	Training set : batch 8
NC_015061	Probiotics	Training set : batch 7
NC_007493.2;NC_007494.2	Probiotics	Training set : batch 4
NC_005296	Probiotics	Training set : batch 8
NC_009832	Probiotics	Training set : batch 6
NC_003047	Probiotics	Training set : batch 4
NZ_CP016877	Probiotics	Training set : batch 10
NZ_CP012588	Probiotics	Training set : batch 9
NZ_CP016394	Probiotics	Training set : batch 6
NZ_CP017064	Probiotics	Training set : batch 7
NZ_CP011217	Probiotics	Training set : batch 6
NZ_CP025399	Probiotics	Training set : batch 2
NZ_CP016026	Probiotics	Training set : batch 3
NZ_CP025216	Probiotics	Training set : batch 5
NZ_CP010999	Probiotics	Training set : batch 2
NZ_CP019935	Probiotics	Training set : batch 9
NZ_CP022547	Probiotics	Training set : batch 2
NZ_CP025400	Probiotics	Training set : batch 2
NZ_CP016439	Probiotics	Training set : batch 1
NZ_CP013939	Probiotics	Training set : batch 2
NZ_LT604076	Probiotics	Training set : batch 4
NZ_CM003138	Probiotics	Training set : batch 3
NZ_CP006819	Probiotics	Training set : batch 10
NC_006449	Probiotics	Training set : batch 4
NC_017581	Probiotics	Training set : batch 2
NC_008532	Probiotics	Training set : batch 9
NC_006448	Probiotics	Training set : batch 10
NC_017927	Probiotics	Training set : batch 5
NZ_CM002371	Probiotics	Test set
NC_017563	Probiotics	Training set : batch 3
NZ_CM002369	Probiotics	Training set : batch 4
NZ_CM002370	Probiotics	Training set : batch 6
NZ_CM003135	Probiotics	Training set : batch 3
NZ_CM003136	Probiotics	Training set : batch 6
NZ_CM003139	Probiotics	Training set : batch 7
NC_016052	Probiotics	Training set : batch 2
NC_015759	Probiotics	Test set
NZ_CP022479	Probiotics	Training set : batch 3
NC_003098	Non-probiotics	Training set : batch 9
NC_003366	Non-probiotics	Training set : batch 9
NC_004461	Non-probiotics	Training set : batch 1
NC_004557	Non-probiotics	Training set : batch 10
NC_004663	Non-probiotics	Training set : batch 7
NC_002928	Non-probiotics	Test set
NC_005139	Non-probiotics	Training set : batch 3
NC_006347	Non-probiotics	Training set : batch 6
NC_008261	Non-probiotics	Training set : batch 10
NC_009495	Non-probiotics	Training set : batch 10
NC_009614	Non-probiotics	Training set : batch 1
NC_009615	Non-probiotics	Training set : batch 10
NC_009697	Non-probiotics	Training set : batch 10
NC_009698	Non-probiotics	Training set : batch 5
NC_009699	Non-probiotics	Training set : batch 8
NC_009850	Non-probiotics	Training set : batch 1
NC_010380	Non-probiotics	Training set : batch 4
NC_010582	Non-probiotics	Training set : batch 10
NC_010645	Non-probiotics	Training set : batch 8
NC_011072	Non-probiotics	Training set : batch 10
NC_011900	Non-probiotics	Training set : batch 7
NC_012466	Non-probiotics	Test set
NC_012467	Non-probiotics	Training set : batch 9
NC_012469	Non-probiotics	Training set : batch 10
NC_012563	Non-probiotics	Training set : batch 7
NC_013520	Non-probiotics	Training set : batch 8
NC_013721	Non-probiotics	Training set : batch 8
NC_014121	Non-probiotics	Training set : batch 4
NC_014218	Non-probiotics	Training set : batch 7
NC_014251	Non-probiotics	Training set : batch 1
NC_014370	Non-probiotics	Training set : batch 8
NC_014494	Non-probiotics	Test set
NC_014498	Non-probiotics	Training set : batch 3
NC_014644	Non-probiotics	Test set
NC_014965	Non-probiotics	Test set
NC_015160	Non-probiotics	Training set : batch 9
NC_004459	Non-probiotics	Training set : batch 7
NC_015278	Non-probiotics	Training set : batch 3
NC_015311	Non-probiotics	Training set : batch 10
NC_015381	Non-probiotics	Test set
NC_015760	Non-probiotics	Training set : batch 4
NC_015975	Non-probiotics	Training set : batch 4
NC_016077	Non-probiotics	Training set : batch 8
NC_016776	Non-probiotics	Training set : batch 8
NC_017297	Non-probiotics	Training set : batch 2
NC_017456	Non-probiotics	Training set : batch 5
NC_017591	Non-probiotics	Training set : batch 4
NC_017592	Non-probiotics	Training set : batch 7
NC_017593	Non-probiotics	Training set : batch 8
NC_017595	Non-probiotics	Training set : batch 8
NC_017299	Non-probiotics	Training set : batch 3
NC_017960	Non-probiotics	Training set : batch 7
NC_018011	Non-probiotics	Training set : batch 7
NC_018513	Non-probiotics	Training set : batch 1
NC_018594	Non-probiotics	Training set : batch 1
NC_018828	Non-probiotics	Training set : batch 5
NC_018630	Non-probiotics	Training set : batch 10
NZ_CM001477	Non-probiotics	Training set : batch 3
NZ_CM001835	Non-probiotics	Training set : batch 6
NC_021003	Non-probiotics	Training set : batch 2
NC_021004	Non-probiotics	Training set : batch 8
NC_021030	Non-probiotics	Training set : batch 2
NC_021005	Non-probiotics	Training set : batch 5
NC_021006	Non-probiotics	Training set : batch 7
NC_021026	Non-probiotics	Training set : batch 9
NC_021028	Non-probiotics	Training set : batch 10
NZ_CM001799	Non-probiotics	Training set : batch 6
NC_021281	Non-probiotics	Training set : batch 1
NC_021878	Non-probiotics	Training set : batch 1
NC_022132	Non-probiotics	Training set : batch 2
NC_022347	Non-probiotics	Training set : batch 9
NC_022655	Non-probiotics	Training set : batch 2
NC_022777	Non-probiotics	Training set : batch 9
NZ_CM002368	Non-probiotics	Training set : batch 2
NZ_CP007756	Non-probiotics	Training set : batch 10
NZ_CP006903	Non-probiotics	Training set : batch 3
NZ_CP006902	Non-probiotics	Training set : batch 2
NZ_CP009261	Non-probiotics	Training set : batch 2
NZ_CP007179	Non-probiotics	Training set : batch 6
NZ_CP007183	Non-probiotics	Training set : batch 5
NZ_CP009913	Non-probiotics	Training set : batch 3
NZ_CP010521	Non-probiotics	Training set : batch 9
NZ_CP010520	Non-probiotics	Training set : batch 6
NZ_CP008834	Non-probiotics	Training set : batch 6
NZ_CP009128	Non-probiotics	Training set : batch 10
NZ_CP007062	Non-probiotics	Training set : batch 3
NZ_CP009043	Non-probiotics	Training set : batch 8
NZ_CP009257	Non-probiotics	Training set : batch 8
NZ_CP008788	Non-probiotics	Training set : batch 4
NZ_CP007181	Non-probiotics	Training set : batch 6
NZ_CP007787	Non-probiotics	Test set
NZ_AP014696	Non-probiotics	Test set
NZ_CP009157	Non-probiotics	Training set : batch 6
NZ_CP009323	Non-probiotics	Training set : batch 8
NZ_CP011073	Non-probiotics	Training set : batch 10
NZ_CP011301	Non-probiotics	Training set : batch 1
NZ_CP011636	Non-probiotics	Training set : batch 6
NZ_AP012330	Non-probiotics	Training set : batch 5
NZ_AP012332	Non-probiotics	Test set
NZ_CP011995	Non-probiotics	Training set : batch 3
NZ_LN847353	Non-probiotics	Training set : batch 1
NC_017769	Non-probiotics	Training set : batch 8
NZ_LN877293	Non-probiotics	Training set : batch 3
CP013020	Non-probiotics	Training set : batch 6
NZ_CP012981	Non-probiotics	Training set : batch 1
NZ_CP013119	Non-probiotics	Training set : batch 6
NZ_CP010995	Non-probiotics	Training set : batch 3
NZ_CP013730	Non-probiotics	Training set : batch 7
NZ_CP013965	Non-probiotics	Training set : batch 7
NZ_CP013988	Non-probiotics	Training set : batch 8
NZ_CP012938	Non-probiotics	Training set : batch 5
NZ_CP013216	Non-probiotics	Test set
NZ_CP009984	Non-probiotics	Training set : batch 2
NZ_CP012041	Non-probiotics	Training set : batch 10
NZ_CP012801	Non-probiotics	Training set : batch 1
NZ_CP013178	Non-probiotics	Training set : batch 9
NZ_CP009557	Non-probiotics	Training set : batch 6
NZ_CP012713	Non-probiotics	Training set : batch 10
NZ_CP014162	Non-probiotics	Test set
NZ_CP014144	Non-probiotics	Training set : batch 4
NZ_CP014161	Non-probiotics	Test set
NZ_CP014164	Non-probiotics	Training set : batch 10
NZ_CP010993	Non-probiotics	Test set
NZ_CP014528	Non-probiotics	Training set : batch 8
NZ_CP010994	Non-probiotics	Training set : batch 9
NZ_CP012937	Non-probiotics	Training set : batch 9
NZ_CP011531	Non-probiotics	Test set
NZ_CP015577	Non-probiotics	Training set : batch 4
NZ_CP011775	Non-probiotics	Training set : batch 2
NZ_CP012739	Non-probiotics	Training set : batch 8
NZ_CP016177	Non-probiotics	Training set : batch 4
NZ_CP012706	Non-probiotics	Training set : batch 9
NZ_CP016392	Non-probiotics	Training set : batch 1
NZ_CP016307	Non-probiotics	Training set : batch 3
NZ_CP016414	Non-probiotics	Training set : batch 1
NZ_CP016636	Non-probiotics	Training set : batch 1
NZ_CP016638	Non-probiotics	Training set : batch 9
NZ_CP016172	Non-probiotics	Training set : batch 6
NZ_CP014160	Non-probiotics	Training set : batch 6
NZ_CP014163	Non-probiotics	Training set : batch 1
NZ_CP017025	Non-probiotics	Training set : batch 9
NZ_CP013375	Non-probiotics	Training set : batch 6
NZ_LT622246	Non-probiotics	Training set : batch 3
NZ_CP017404	Non-probiotics	Training set : batch 5
NZ_CP017405	Non-probiotics	Training set : batch 4
NZ_CP013101	Non-probiotics	Test set
NZ_CP017873	Non-probiotics	Training set : batch 2
NZ_CP017875	Non-probiotics	Training set : batch 1
NZ_CP013246	Non-probiotics	Training set : batch 2
NZ_CP014148	Non-probiotics	Training set : batch 2
NZ_CP018054	Non-probiotics	Training set : batch 4
NZ_CP013247	Non-probiotics	Test set
NZ_CP013243	Non-probiotics	Training set : batch 9
NZ_CP013296	Non-probiotics	Training set : batch 10
NZ_CP018254	Non-probiotics	Training set : batch 5
NZ_CP018347	Non-probiotics	Training set : batch 5
NZ_CP013705	Non-probiotics	Training set : batch 3
NZ_CP013686	Non-probiotics	Training set : batch 9
NZ_CP013683	Non-probiotics	Training set : batch 4
NZ_CP013681	Non-probiotics	Training set : batch 1
NZ_CP018871	Non-probiotics	Training set : batch 8
NZ_CP013857	Non-probiotics	Training set : batch 4
NZ_CP016896	Non-probiotics	Training set : batch 2
NZ_CP017052	Non-probiotics	Training set : batch 4
NZ_CP017048	Non-probiotics	Test set
NZ_CP017050	Non-probiotics	Training set : batch 1
NZ_CP012098	Non-probiotics	Training set : batch 10
NZ_CP019576	Non-probiotics	Training set : batch 10
NZ_CP019468	Non-probiotics	Training set : batch 6
NZ_LN831034	Non-probiotics	Test set
NZ_CP020358	Non-probiotics	Training set : batch 2
NZ_CP014176	Non-probiotics	Training set : batch 3
NZ_CP016633	Non-probiotics	Training set : batch 9
NZ_LT629773	Non-probiotics	Test set
NZ_CP020478	Non-probiotics	Test set
NZ_CP015406	Non-probiotics	Training set : batch 1
NZ_CP015283	Non-probiotics	Training set : batch 7
NZ_CP015282	Non-probiotics	Training set : batch 8
NZ_CP020705	Non-probiotics	Training set : batch 7
NZ_CP019143	Non-probiotics	Training set : batch 5
NZ_CP021079	Non-probiotics	Training set : batch 6
NZ_CP020837	Non-probiotics	Training set : batch 3
NZ_CP021960	Non-probiotics	Training set : batch 8
NZ_CP021422	Non-probiotics	Training set : batch 2
NZ_CP016321	Non-probiotics	Training set : batch 7
NZ_CP021883	Non-probiotics	Training set : batch 2
CP022124	Non-probiotics	Training set : batch 4
NZ_CP022122	Non-probiotics	Training set : batch 7
NZ_CP014636	Non-probiotics	Training set : batch 8
NZ_CP012882	Non-probiotics	Test set
NZ_CP021641	Non-probiotics	Training set : batch 10
NZ_LT906455	Non-probiotics	Training set : batch 8
CP017106	Non-probiotics	Training set : batch 5
NZ_CP022412	Non-probiotics	Training set : batch 4
NZ_CP013242	Non-probiotics	Training set : batch 5
NZ_CP023410	Non-probiotics	Training set : batch 3
NZ_AP017971	Non-probiotics	Training set : batch 5
NZ_AP018043	Non-probiotics	Training set : batch 5
NZ_CP013707	Non-probiotics	Training set : batch 9
NZ_CP019058	Non-probiotics	Training set : batch 8
NZ_AP018044	Non-probiotics	Training set : batch 7
NZ_AP017630	Non-probiotics	Training set : batch 4
NZ_CP023667	Non-probiotics	Training set : batch 9
NZ_CP017994	Non-probiotics	Training set : batch 6
NZ_CP024599	Non-probiotics	Training set : batch 3
NZ_CP024632	Non-probiotics	Training set : batch 10
NZ_CP018838	Non-probiotics	Training set : batch 9
NZ_CP013849	Non-probiotics	Training set : batch 6
NZ_CP013845	Non-probiotics	Training set : batch 6
NZ_CP014174	Non-probiotics	Training set : batch 6
NZ_CP013843	Non-probiotics	Training set : batch 2
NZ_CP013847	Non-probiotics	Training set : batch 3
NZ_CP013850	Non-probiotics	Training set : batch 5
NZ_CP014219	Non-probiotics	Training set : batch 2
NZ_CP013701	Non-probiotics	Training set : batch 9
NZ_CP013841	Non-probiotics	Training set : batch 2
NZ_CP014151	Non-probiotics	Training set : batch 2
NZ_CP018894	Non-probiotics	Training set : batch 1
NZ_CP018893	Non-probiotics	Training set : batch 2
NZ_CP018937	Non-probiotics	Training set : batch 4
NZ_CP018892	Non-probiotics	Training set : batch 3
NZ_CP019042	Non-probiotics	Training set : batch 10
NZ_CP019320	Non-probiotics	Training set : batch 4
NZ_CP019121	Non-probiotics	Training set : batch 2
NZ_CP025931	Non-probiotics	Training set : batch 9
NZ_CP022361	Non-probiotics	Training set : batch 10
NZ_CP025932	Non-probiotics	Training set : batch 4
NZ_CP026177	Non-probiotics	Training set : batch 1
NZ_CP026269	Non-probiotics	Training set : batch 2
NZ_CP014048	Non-probiotics	Training set : batch 4
NZ_CP014034	Non-probiotics	Training set : batch 6
NZ_CP014013	Non-probiotics	Training set : batch 2
NZ_CP014033	Non-probiotics	Training set : batch 6
NZ_CP017253	Non-probiotics	Training set : batch 8
NZ_CP020451	Non-probiotics	Training set : batch 2
NZ_CP027365	Non-probiotics	Training set : batch 1
NZ_CP027540	Non-probiotics	Training set : batch 3
NZ_CP027611	Non-probiotics	Training set : batch 3
CP027781	Non-probiotics	Training set : batch 4
NZ_CP027780	Non-probiotics	Training set : batch 5
NZ_CP020438	Non-probiotics	Test set
NZ_CP017635	Non-probiotics	Training set : batch 3
NZ_CP028436	Non-probiotics	Training set : batch 8
NZ_CP022040	Non-probiotics	Test set
NZ_CP028859	Non-probiotics	Training set : batch 10
NZ_CP028842	Non-probiotics	Training set : batch 8
NC_008533	Non-probiotics	Training set : batch 5
NZ_CP020650	Non-probiotics	Training set : batch 6
NZ_CP020818	Non-probiotics	Training set : batch 2
NZ_CP020645	Non-probiotics	Training set : batch 5
NZ_CP025501	Non-probiotics	Training set : batch 10
NZ_CP030031	Non-probiotics	Training set : batch 6
NZ_LS483390	Non-probiotics	Training set : batch 5
NZ_LS483366	Non-probiotics	Training set : batch 2
NZ_LS483417	Non-probiotics	Training set : batch 5
NZ_LS483461	Non-probiotics	Training set : batch 7
NZ_LS483374	Non-probiotics	Training set : batch 7
NZ_LS483427	Non-probiotics	Training set : batch 4
NZ_LS483441	Non-probiotics	Training set : batch 3
NZ_LS483440	Non-probiotics	Training set : batch 10
NZ_LS483393	Non-probiotics	Test set
NZ_CP029984	Non-probiotics	Training set : batch 9
NZ_CP025705	Non-probiotics	Training set : batch 10
NZ_CP031011	Non-probiotics	Training set : batch 8
NZ_CP031097	Non-probiotics	Test set
NZ_CP031055	Non-probiotics	Training set : batch 2
NZ_CP031098	Non-probiotics	Training set : batch 3
NZ_CP028149	Non-probiotics	Training set : batch 7
NZ_CP031246	Non-probiotics	Training set : batch 1
NZ_CP031247	Non-probiotics	Training set : batch 8
NZ_CP031245	Non-probiotics	Training set : batch 1
NZ_CP031611	Non-probiotics	Training set : batch 7
NZ_CP016989	Non-probiotics	Training set : batch 5
NZ_CP032056	Non-probiotics	Training set : batch 8
NZ_CP032099	Non-probiotics	Training set : batch 8
NZ_CP016990	Non-probiotics	Training set : batch 9
NZ_CP007746	Non-probiotics	Training set : batch 9
NZ_CP025706	Non-probiotics	Training set : batch 3
NZ_AP018391	Non-probiotics	Training set : batch 7
NZ_AP018049	Non-probiotics	Training set : batch 2
NZ_CP023775	Non-probiotics	Test set
NZ_CP032825	Non-probiotics	Training set : batch 8
NZ_CP032823	Non-probiotics	Training set : batch 5
NZ_CP033430	Non-probiotics	Training set : batch 5
NZ_CP032521	Non-probiotics	Training set : batch 9
NZ_CP033869	Non-probiotics	Training set : batch 6
NZ_CP033838	Non-probiotics	Training set : batch 6
NZ_CP033836	Non-probiotics	Training set : batch 9
NZ_AP019195	Non-probiotics	Training set : batch 9
NZ_CP034309	Non-probiotics	Training set : batch 6
NZ_CP022298	Non-probiotics	Training set : batch 1
NZ_LR134203	Non-probiotics	Training set : batch 2
NZ_LR134274	Non-probiotics	Training set : batch 9
NZ_LR134477	Non-probiotics	Test set
NZ_LR134282	Non-probiotics	Training set : batch 5
NZ_LR134480	Non-probiotics	Training set : batch 1
NZ_LR134292	Non-probiotics	Training set : batch 10
NZ_LR134333	Non-probiotics	Training set : batch 8
NZ_LR134294	Non-probiotics	Training set : batch 5
NZ_AP018938	Non-probiotics	Training set : batch 5
NZ_LR134385	Non-probiotics	Test set
NZ_LR134357	Non-probiotics	Training set : batch 7
NZ_CP019299	Non-probiotics	Test set
NZ_CP025521	Non-probiotics	Test set
NZ_CP024175	Non-probiotics	Training set : batch 5
NZ_CP025522	Non-probiotics	Test set
NZ_LR129844	Non-probiotics	Training set : batch 9
NZ_LR129843	Non-probiotics	Training set : batch 9
NZ_CP025527	Non-probiotics	Training set : batch 8
NZ_CP025530	Non-probiotics	Training set : batch 1
NZ_CP028841	Non-probiotics	Training set : batch 7
NZ_CP026549	Non-probiotics	Training set : batch 5
NZ_CP035785	Non-probiotics	Training set : batch 10
NZ_CP035787	Non-probiotics	Training set : batch 7
NZ_CP035897	Non-probiotics	Training set : batch 8
NZ_AP019193	Non-probiotics	Training set : batch 5
NZ_CP027030	Non-probiotics	Training set : batch 4
NZ_CP036294	Non-probiotics	Training set : batch 9
NZ_CP037424	Non-probiotics	Test set
NZ_CP037747	Non-probiotics	Training set : batch 1
NZ_CP037931	Non-probiotics	Training set : batch 1
NZ_CP019933	Non-probiotics	Training set : batch 4
NZ_CP026997	Non-probiotics	Training set : batch 9
NZ_CP038465	Non-probiotics	Training set : batch 9
NZ_CP038463	Non-probiotics	Test set
NZ_CP031747	Non-probiotics	Training set : batch 4
NZ_CP036553	Non-probiotics	Training set : batch 5
NZ_CP036539	Non-probiotics	Training set : batch 4
NZ_CP037440	Non-probiotics	Training set : batch 7
NZ_CP036546	Non-probiotics	Training set : batch 7
NZ_CP036542	Non-probiotics	Training set : batch 3
NZ_CP036550	Non-probiotics	Training set : batch 4
NZ_CP038022	Non-probiotics	Test set
NZ_CP036555	Non-probiotics	Training set : batch 10
NZ_CP040507	Non-probiotics	Training set : batch 1
NZ_CP034038	Non-probiotics	Test set
NZ_CP034553	Non-probiotics	Training set : batch 4
NZ_CP021072	Non-probiotics	Training set : batch 2
NZ_CP040993	Non-probiotics	Training set : batch 5
NZ_AP017894	Non-probiotics	Training set : batch 3
NZ_CP041230	Non-probiotics	Training set : batch 10
LR607374	Non-probiotics	Training set : batch 10
NZ_AP019724	Non-probiotics	Test set
NZ_CP041224	Non-probiotics	Training set : batch 8
NZ_AP019740	Non-probiotics	Training set : batch 3
NZ_CP039832	Non-probiotics	Training set : batch 4
NZ_CP041395	Non-probiotics	Training set : batch 6
NZ_CP041386	Non-probiotics	Training set : batch 10
NZ_CP040997	Non-probiotics	Training set : batch 4
NZ_LR698985	Non-probiotics	Training set : batch 10
NZ_LR698955	Non-probiotics	Training set : batch 3
NZ_CP028800	Non-probiotics	Training set : batch 7
NZ_CP043307	Non-probiotics	Training set : batch 7
NZ_CP038808	Non-probiotics	Training set : batch 6
NZ_CP043610	Non-probiotics	Training set : batch 7
NZ_CP040804	Non-probiotics	Training set : batch 7
NZ_CP044068	Non-probiotics	Training set : batch 1
NZ_CP044164	Non-probiotics	Training set : batch 1
NZ_CP044175	Non-probiotics	Training set : batch 10
NZ_CP043529	Non-probiotics	Training set : batch 1
NZ_CP025304	Non-probiotics	Test set
NZ_CP031012	Non-probiotics	Training set : batch 6
NZ_CP045235	Non-probiotics	Training set : batch 9
NZ_CP043176	Non-probiotics	Training set : batch 7
NZ_CP043154	Non-probiotics	Training set : batch 2
NZ_CP043167	Non-probiotics	Training set : batch 4
NZ_LR607381	Non-probiotics	Training set : batch 5
NZ_CP045931	Non-probiotics	Training set : batch 10
NZ_CP035731	Non-probiotics	Training set : batch 1
NZ_CP035779	Non-probiotics	Training set : batch 9
NZ_CP035784	Non-probiotics	Training set : batch 7
NC_022660	Non-probiotics	Training set : batch 4
NZ_CP046314	Non-probiotics	Training set : batch 2
NZ_CP046397	Non-probiotics	Training set : batch 4
NZ_CP018189	Non-probiotics	Training set : batch 5
NZ_CP018186	Non-probiotics	Training set : batch 1
NZ_CP046450	Non-probiotics	Training set : batch 6
NZ_CP018187	Non-probiotics	Training set : batch 2
NZ_CP046654	Non-probiotics	Training set : batch 4
NZ_CP046629	Non-probiotics	Training set : batch 6
NZ_CP046628	Non-probiotics	Training set : batch 2
NZ_CP046832	Non-probiotics	Training set : batch 3
NZ_CP046835	Non-probiotics	Training set : batch 6
NZ_CP046857	Non-probiotics	Training set : batch 3
NZ_CP046756	Non-probiotics	Training set : batch 9
NZ_CP046789	Non-probiotics	Training set : batch 10
NZ_CP046800	Non-probiotics	Training set : batch 8
NZ_CP046855	Non-probiotics	Training set : batch 3
NZ_CP046766	Non-probiotics	Training set : batch 6
NZ_CP046767	Non-probiotics	Training set : batch 1
NZ_CP046954	Non-probiotics	Training set : batch 9
NZ_CP027777	Non-probiotics	Training set : batch 9
NZ_CP027778	Non-probiotics	Training set : batch 9
NZ_CP027779	Non-probiotics	Training set : batch 2
NZ_CP027782	Non-probiotics	Training set : batch 6
NZ_CP031972	Non-probiotics	Test set
NZ_CP031979	Non-probiotics	Training set : batch 4
NZ_CP031976	Non-probiotics	Training set : batch 3
NZ_CP048039	Non-probiotics	Training set : batch 1
CP048433	Non-probiotics	Training set : batch 1
CP026656	Non-probiotics	Training set : batch 4
NZ_CP026655	Non-probiotics	Test set
NZ_CP042858	Non-probiotics	Training set : batch 6
NZ_CP045263	Non-probiotics	Training set : batch 5
NZ_CP049918	Non-probiotics	Training set : batch 7
NZ_CP050012	Non-probiotics	Training set : batch 7
NZ_CP019928	Non-probiotics	Training set : batch 7
NZ_CP052852	Non-probiotics	Test set
NZ_CP019930	Non-probiotics	Test set
NZ_CP019929	Non-probiotics	Training set : batch 3
NZ_CP009531	Non-probiotics	Training set : batch 6
NZ_AP014808	Non-probiotics	Training set : batch 7
NZ_CP012890	Non-probiotics	Training set : batch 4
NZ_CP018215	Non-probiotics	Training set : batch 9
NZ_CP018156	Non-probiotics	Training set : batch 8
NZ_CP018216	Non-probiotics	Training set : batch 10
NZ_CP018217	Non-probiotics	Training set : batch 6
NZ_CP018218	Non-probiotics	Training set : batch 3
NZ_CP018615	Non-probiotics	Test set
NZ_CP018614	Non-probiotics	Training set : batch 6
NZ_LT899687	Non-probiotics	Training set : batch 8
NZ_CP022988	Non-probiotics	Training set : batch 4
NZ_CP023139	Non-probiotics	Test set
NZ_CP024610	Non-probiotics	Training set : batch 3
NZ_CP027194	Non-probiotics	Training set : batch 1
NZ_CP027190	Non-probiotics	Training set : batch 3
NZ_CP029477	Non-probiotics	Training set : batch 4
NZ_CP029476	Non-probiotics	Training set : batch 5
NZ_CP029544	Non-probiotics	Training set : batch 5
NZ_CP017235	Non-probiotics	Training set : batch 9
NZ_AP018549	Non-probiotics	Training set : batch 5
NZ_LS991409	Non-probiotics	Training set : batch 10
NZ_CP032626	Non-probiotics	Training set : batch 7
CP029250	Non-probiotics	Training set : batch 10
NZ_CP033426	Non-probiotics	Training set : batch 2
NZ_LR134325	Non-probiotics	Training set : batch 7
NZ_CP026503	Non-probiotics	Training set : batch 3
NZ_CP031835	Non-probiotics	Training set : batch 7
NZ_CP040500	Non-probiotics	Training set : batch 7
NZ_AP019750	Non-probiotics	Test set
NZ_CP041280	Non-probiotics	Training set : batch 2
NZ_LR698989	Non-probiotics	Training set : batch 2
NZ_CP044499	Non-probiotics	Training set : batch 7
NZ_CP044496	Non-probiotics	Training set : batch 9
NZ_CP045584	Non-probiotics	Training set : batch 3
NZ_CP045664	Non-probiotics	Training set : batch 8
NZ_CP046310	Non-probiotics	Training set : batch 7
NZ_CP046311	Non-probiotics	Test set
NZ_CP043924	Non-probiotics	Training set : batch 6
NZ_CP046528	Non-probiotics	Training set : batch 4
NZ_CP046390	Non-probiotics	Training set : batch 10
NZ_CP039266	Non-probiotics	Test set
NZ_CP044412	Non-probiotics	Training set : batch 5
NZ_CP048798	Non-probiotics	Training set : batch 4
NZ_CP049230	Non-probiotics	Training set : batch 5
NZ_CP049223	Non-probiotics	Training set : batch 8
NZ_CP049225	Non-probiotics	Training set : batch 3
NZ_CP049231	Non-probiotics	Training set : batch 8
NZ_CP049228	Non-probiotics	Training set : batch 5
NZ_CP049226	Non-probiotics	Test set
NZ_CP051649	Non-probiotics	Training set : batch 1
NZ_CP054875	Non-probiotics	Training set : batch 8
NZ_CP059140	Non-probiotics	Training set : batch 5
NZ_CP047415	Non-probiotics	Training set : batch 1
NZ_CP047410	Non-probiotics	Training set : batch 3
NZ_CP049366	Non-probiotics	Training set : batch 6
NZ_CP045604	Non-probiotics	Training set : batch 2
NC_000913	Non-probiotics	Training set : batch 8
NC_002516	Non-probiotics	Training set : batch 2
NC_017911	Non-probiotics	Training set : batch 10
Note: This dataset was originally compiled by Sun et al. [17]. During our verification process, we adjusted certain genomes that might have been misclassified. Specifically, NC_000913.3 (Escherichia coli str. K-12), NC_002516.2 (Pseudomonas aeruginosa PAO1), and NC_017911.1 (Pseudomonas fluorescens A506) were categorized as probiotics in the original dataset. However, these bacteria lack clear ev…

## Sheet: Table S5
Table S5. The accessions list of the additional Bifidobacterium strains
Strain	Accession	Reference (PMID)
Bifidobacterium animalis subsp. lactis strain BLa80	CP084116.1	37212697
Bifidobacterium longum LBUX23	GCF_028201535.1	37512821
Bifidobacterium longum subsp. Longum VKPM Ac-1635	GCF_016069995.1	33490330
Bifidobacterium longum subsp. Longum VKPM Ac-1784	GCF_016070035.1	33490330
Bifidobacterium longum subsp. Longum VKPM Ac-1579	GCF_016069985.1	33490330
Bifidobacterium longum subsp. Longum VKPM Ac-1245	GCF_016069975.1	33490330

## Sheet: Table S6
Table S6. The accessions of gut metagenomic data from BlA and LcZ groups that we used in this study.
Group	Accession	Reference
BlA	SRR3737025	PMID: 27693307
	SRR3737024
	SRR3737023
	SRR3737022
	SRR3737020
	SRR3737018
	SRR3737017
	SRR3737016
	SRR3737015
	SRR3737014
	SRR3737013
	SRR3737012
	SRR3737011
	SRR3737010
	SRR3737007
	SRR3737006
	SRR3737005
	SRR3737004
	SRR3737003
	SRR3737002
	SRR3737001
	SRR3737000
LcZ	SRR2910736	PMID: 34210980
	SRR2910735
	SRR2910734
	SRR2910733
	SRR2910732
	SRR2910731
	SRR2910730
	SRR2910729
	SRR2910728
	SRR2910727
	SRR2910726
	SRR2910725
	SRR2910724
	SRR2910723
	SRR2910722
	SRR2910721
	SRR2910720
	SRR2910719
	SRR2910718
	SRR2910717
	SRR2910716
	SRR2910715
	SRR2910714
	SRR2910713
	SRR2910712
	SRR2910711
	SRR2910710
	SRR2910709
	SRR2910708
	SRR2910707

## Sheet: Table S9
Table S9. The accessions of gut metagenomic data from cohorts with Healthy individuals and different disease types
Accession	Cohort	Condition	Reference
SRR1778451	Cohort with healthy and T2D individuals	T2D	PMID:23023125
SRR341582		T2D
SRR341585		T2D
SRR341594		T2D
SRR341595		T2D
SRR341597		T2D
SRR341602		T2D
SRR341604		T2D
SRR341606		T2D
SRR341608		T2D
SRR341616		Healthy
SRR341617		Healthy
SRR341621		Healthy
SRR341622		Healthy
SRR341623		Healthy
SRR341624		Healthy
SRR341626		Healthy
SRR341627		Healthy
SRR341630		Healthy
SRR341635		Healthy
SRR341636		Healthy
SRR341638		Healthy
SRR341639		Healthy
SRR341640		Healthy
SRR341641		Healthy
SRR341642		Healthy
SRR341643		Healthy
SRR341649		Healthy
SRR341651		Healthy
SRR341652		Healthy
SRR341653		Healthy
SRR341654		T2D
SRR341656		T2D
SRR341657		T2D
SRR341658		T2D
SRR341661		T2D
SRR341662		T2D
SRR341663		T2D
SRR341664		T2D
SRR341665		T2D
SRR341667		T2D
SRR341668		T2D
SRR341669		T2D
SRR341670		T2D
SRR341674		T2D
SRR341675		T2D
SRR341676		T2D
SRR341677		T2D
SRR341679		T2D
SRR341681		T2D
SRR341682		T2D
SRR341683		T2D
SRR341686		T2D
SRR341687		T2D
SRR341688		T2D
SRR341689		T2D
SRR341691		Healthy
SRR341693		Healthy
SRR341696		Healthy
SRR341697		Healthy
SRR341699		Healthy
SRR341703		Healthy
SRR341705		Healthy
SRR341706		Healthy
SRR341707		Healthy
SRR341708		Healthy
SRR341709		Healthy
SRR341710		Healthy
SRR341711		Healthy
SRR341713		Healthy
SRR341714		Healthy
SRR341715		Healthy
SRR341716		Healthy
SRR341718		Healthy
SRR341719		Healthy
SRR341721		Healthy
SRR341722		Healthy
SRR341723		Healthy
SRR341725		Healthy
SRR413557		Healthy
SRR413558		Healthy
SRR413560		Healthy
SRR413561		Healthy
SRR413562		Healthy
SRR413570		T2D
SRR413575		Healthy
SRR413579		Healthy
SRR413580		Healthy
SRR413582		Healthy
SRR413583		Healthy
SRR413584		Healthy
SRR413586		Healthy
SRR413587		Healthy
SRR413591		T2D
SRR413592		Healthy
SRR413594		Healthy
SRR413596		Healthy
SRR413598		Healthy
SRR413599		Healthy
SRR413601		Healthy
SRR413602		Healthy
SRR413603		Healthy
SRR413604		Healthy
SRR413607		Healthy
SRR413627		Healthy
SRR413628		Healthy
SRR413632		Healthy
SRR413634		Healthy
SRR413639		Healthy
SRR413640		Healthy
SRR413642		Healthy
SRR413645		Healthy
SRR413646		Healthy
SRR413656		Healthy
SRR413658		Healthy
SRR413659		Healthy
SRR413662		Healthy
SRR413670		Healthy
SRR413671		Healthy
SRR413674		T2D
SRR413676		T2D
SRR413677		T2D
SRR413678		T2D
SRR413681		T2D
SRR413684		T2D
SRR413685		T2D
SRR413686		T2D
SRR413687		T2D
SRR413692		T2D
SRR413695		T2D
SRR413697		T2D
SRR413698		T2D
SRR413699		T2D
SRR413701		T2D
SRR413702		T2D
SRR413703		T2D
SRR413704		T2D
SRR413706		T2D
SRR413707		T2D
SRR413708		T2D
SRR413709		T2D
SRR413710		T2D
SRR413711		T2D
SRR413712		T2D
SRR413713		T2D
SRR413714		T2D
SRR413717		T2D
SRR413718		T2D
SRR413719		T2D
SRR413720		T2D
SRR413723		T2D
SRR413724		T2D
SRR413728		T2D
SRR413729		T2D
SRR413733		T2D
SRR413734		T2D
SRR413735		T2D
SRR413736		T2D
SRR413738		T2D
SRR413739		T2D
SRR413740		T2D
SRR413741		T2D
SRR413742		T2D
SRR413743		T2D
SRR413744		T2D
SRR413745		T2D
SRR413750		T2D
SRR413752		T2D
SRR413761		T2D
SRR413765		T2D
SRR413767		T2D
SRR413772		T2D
SRR413773		T2D
ERR526291	Corhort with healty and LC individuals	Healthy	PMID:25079328
ERR527017		Healthy
ERR527023		Healthy
ERR527035		Healthy
ERR527041		Healthy
ERR527042		Healthy
ERR527045		Healthy
ERR527046		Healthy
ERR527047		Healthy
ERR527056		Healthy
ERR527057		Healthy
ERR527060		Healthy
ERR527061		Healthy
ERR527064		Healthy
ERR527065		Healthy
ERR527067		Healthy
ERR527068		Healthy
ERR527086		Healthy
ERR527090		Healthy
ERR527096		Healthy
ERR527097		Healthy
ERR527098		Healthy
ERR527107		Healthy
ERR527108		Healthy
ERR527116		Healthy
ERR527125		Healthy
ERR527126		Healthy
ERR527127		Healthy
ERR527131		Healthy
ERR527136		Healthy
ERR527137		Healthy
ERR527142		LC
ERR527144		LC
ERR527153		LC
ERR527155		LC
ERR527160		LC
ERR527162		LC
ERR527168		LC
ERR527170		LC
ERR527171		LC
ERR527172		LC
ERR527178		LC
ERR527183		LC
ERR527185		LC
ERR527186		LC
ERR527190		LC
ERR527193		LC
ERR527194		LC
ERR527196		LC
ERR527205		LC
ERR528310		LC
ERR528312		LC
ERR528321		LC
ERR528324		LC
ERR528331		Healthy
ERR528333		Healthy
ERR528335		Healthy
ERR528722		LC
ERR528724		LC
ERR528725		LC
ERR528726		LC
ERR528732		LC
ERR528735		LC
ERR528739		LC
ERR528744		LC
ERR532378		LC
ERR532379		LC
ERR532383		LC
ERR532390		LC
ERR532391		LC
ERR532394		LC
ERR532619		LC
ERR532620		LC
ERR532621		LC
SRR5898908	Corhot from India with healthyy and CRC individuals	Healthy	PMID:31719139; 30698687
SRR5898909		Healthy
SRR5898910		Healthy
SRR5898911		Healthy
SRR5898912		Healthy
SRR5898920		Healthy
SRR5898921		Healthy
SRR5898922		Healthy
SRR5898923		Healthy
SRR5898924		Healthy
SRR5898925		Healthy
SRR5898926		Healthy
SRR5898948		Healthy
SRR5898950		Healthy
SRR5898954		Healthy
SRR5898966		Healthy
SRR5898978		Healthy
SRR5898979		Healthy
SRR5898980		Healthy
SRR5898981		Healthy
SRR5898982		Healthy
SRR5898983		Healthy
SRR5898984		Healthy
SRR5898985		Healthy
SRR5898986		Healthy
SRR5898987		Healthy
SRR5899005		Healthy
SRR5899006		Healthy
SRR5899007		Healthy
SRR5899017		Healthy
SRR8865572		CRC
SRR8865573		CRC
SRR8865574		CRC
SRR8865575		CRC
SRR8865576		CRC
SRR8865577		CRC
SRR8865578		CRC
SRR8865579		CRC
SRR8865580		CRC
SRR8865581		CRC
SRR8865582		CRC
SRR8865583		CRC
SRR8865584		CRC
SRR8865585		CRC
SRR8865586		CRC
SRR8865587		CRC
SRR8865588		CRC
SRR8865589		CRC
SRR8865590		CRC
SRR8865591		CRC
SRR8865592		CRC
SRR8865593		CRC
SRR8865594		CRC
SRR8865595		CRC
SRR8865596		CRC
SRR8865597		CRC
SRR8865598		CRC
SRR8865599		CRC
SRR8865600		CRC
SRR8865601		CRC
SRR6915092	Corhot from Italy with healthy and CRC individuals	Healthy	PMID:30936548
SRR6915095		CRC
SRR6915097		Healthy
SRR6915098		CRC
SRR6915099		CRC
SRR6915101		CRC
SRR6915102		CRC
SRR6915103		CRC
SRR6915104		CRC
SRR6915105		CRC
SRR6915106		Healthy
SRR6915107		CRC
SRR6915108		Healthy
SRR6915109		CRC
SRR6915110		Healthy
SRR6915111		Healthy
SRR6915112		Healthy
SRR6915113		Healthy
SRR6915114		Healthy
SRR6915115		CRC
SRR6915117		Healthy
SRR6915119		CRC
SRR6915121		Healthy
SRR6915122		Healthy
SRR6915125		CRC
SRR6915126		Healthy
SRR6915127		CRC
SRR6915128		CRC
SRR6915129		CRC
SRR6915130		CRC
SRR6915131		Healthy
SRR6915132		CRC
SRR6915133		CRC
SRR6915134		Healthy
SRR6915135		CRC
SRR6915136		CRC
SRR6915147		CRC
SRR6915148		Healthy
SRR6915149		Healthy
SRR6915150		CRC
SRR6915151		CRC
SRR6915152		CRC
SRR6915153		CRC
SRR6915154		CRC
SRR6915155		CRC
SRR6915156		CRC
SRR6915158		CRC
SRR6915165		Healthy
SRR6915166		CRC
SRR6915167		Healthy
SRR6915168		Healthy
SRR6915169		Healthy
SRR6915170		Healthy
SRR6915171		Healthy
SRR6915172		Healthy
SRR6915173		Healthy
SRR6915174		Healthy
SRR6915175		Healthy
SRR6915176		Healthy
SRR6915177		CRC
SRR6915178		CRC
SRR6915179		CRC
SRR6915180		CRC
SRR6915181		CRC
SRR6915182		CRC
SRR6915183		CRC
SRR6915184		CRC
SRR6915185		CRC
SRR6915186		Healthy
SRR6915188		CRC
SRR6915189		Healthy
SRR6915190		CRC
SRR6915191		Healthy
SRR6915192		Healthy
SRR6915193		Healthy
SRR6915194		Healthy
SRR6915195		CRC
SRR6915196		Healthy
SRR6915197		Healthy
SRR6915198		Healthy
SRR6915199		Healthy
SRR6915200		Healthy
SRR6915202		Healthy
SRR6915206		Healthy
SRR6915208		CRC
SRR6915211		CRC
SRR6915213		CRC
SRR6915217		Healthy
SRR6915219		CRC
SRR5665024	Corhot from USA with healthy and CRC individuals	CRC	PMID:30459201
SRR5665025		CRC
SRR5665026		CRC
SRR5665027		CRC
SRR5665028		CRC
SRR5665029		CRC
SRR5665030		CRC
SRR5665031		CRC
SRR5665032		CRC
SRR5665033		CRC
SRR5665034		CRC
SRR5665035		CRC
SRR5665041		CRC
SRR5665045		Healthy
SRR5665047		Healthy
SRR5665048		Healthy
SRR5665049		Healthy
SRR5665050		Healthy
SRR5665051		CRC
SRR5665052		CRC
SRR5665053		CRC
SRR5665054		CRC
SRR5665055		CRC
SRR5665056		CRC
SRR5665057		CRC
SRR5665058		CRC
SRR5665059		CRC
SRR5665061		CRC
SRR5665103		CRC
SRR5665122		Healthy
SRR5665144		CRC
SRR5665155		Healthy
SRR5665156		Healthy
SRR5665158		Healthy
SRR5665159		Healthy
SRR5665160		Healthy
SRR5665161		Healthy
SRR5665162		Healthy
SRR5665163		Healthy
SRR5665164		Healthy
SRR5665178		Healthy
SRR5665179		Healthy
SRR5665180		Healthy
SRR5665181		Healthy
SRR5665182		Healthy
SRR5665183		Healthy
SRR5665184		Healthy
SRR5665185		Healthy
SRR5665186		Healthy
SRR5665187		Healthy

## Sheet: Table S10
Table S10. The accessions of gut metagenomic data from IBS and CD cohorts
Accession	Cohort	Condition	Reference
SAMEA7372215	Cohort with healthy and IBS individuals	IBS	PMID: 35493727
SAMEA7372207		IBS
SAMEA7372209		IBS
SAMEA7372214		IBS
SAMEA7372208		IBS
SAMEA7375392		IBS
SAMEA7375391		IBS
SAMEA7372216		IBS
SAMEA7375393		IBS
SAMEA7375415		IBS
SAMEA7375416		IBS
SAMEA7375414		IBS
SAMEA7375394		IBS
SAMEA7372206		IBS
SAMEA7375417		IBS
SAMEA7375388		IBS
SAMEA7375418		IBS
SAMEA7375367		IBS
SAMEA7375420		IBS
SAMEA7372217		IBS
SAMEA7375371		IBS
SAMEA7375421		IBS
SAMEA7372264		healthy
SAMEA7375397		healthy
SAMEA7375375		healthy
SAMEA7372245		healthy
SAMEA7372243		healthy
SAMEA7372265		healthy
SAMEA7372244		healthy
SAMEA7375372		healthy
SAMEA7375398		healthy
SAMEA7372242		healthy
SAMEA7372236		healthy
SAMEA7375395		healthy
SAMEA7375396		healthy
SAMEA7375419		healthy
SAMEA7372237		healthy
SRR2145587	Cohort with healthy and CD individuals	CD	PMID: 26468751
SRR2145588		CD
SRR2145589		CD
SRR2145591		CD
SRR2145599		CD
SRR2145600		CD
SRR2145607		CD
SRR2145608		CD
SRR2145611		CD
SRR2145612		CD
SRR2145614		CD
SRR2145615		CD
SRR2145616		CD
SRR2145617		CD
SRR2145618		CD
SRR2145505		CD
SRR2145506		CD
SRR2145511		CD
SRR2145540		CD
SRR2145541		CD
SRR2145627		CD
SRR2145628		CD
SRR2145629		CD
SRR2145630		CD
SRR2145631		CD
SRR2145634		CD
SRR2145636		CD
SRR2145637		CD
SRR2145638		CD
SRR2145306		CD
SRR2145327		CD
SRR2145444		CD
SRR2145445		CD
SRR2145446		CD
SRR2145455		CD
SRR2145457		CD
SRR2145458		CD
SRR2145459		CD
SRR2145460		CD
SRR2145461		CD
SRR2145462		CD
SRR2145489		CD
SRR2145490		CD
SRR2145502		CD
SRR2145556		CD
SRR2145557		CD
SRR2145558		CD
SRR2145339		CD
SRR2145341		CD
SRR2145342		CD
SRR2145343		CD
SRR2145347		CD
SRR2145351		CD
SRR2145355		CD
SRR2145357		CD
SRR2145493		CD
SRR2145494		CD
SRR2145499		CD
SRR2145566		CD
SRR2145568		CD
SRR2145570		CD
SRR2145649		CD
SRR2145650		CD
SRR2145651		CD
SRR2145653		CD
SRR2145656		CD
SRR2145657		CD
SRR2145361		healthy
SRR2145362		healthy
SRR2145363		healthy
SRR2145364		healthy
SRR2145365		healthy
SRR2145366		healthy
SRR2145368		healthy
SRR2145369		healthy
SRR2145370		healthy
SRR2145372		healthy
SRR2145373		healthy
SRR2145374		healthy
SRR2145375		healthy
SRR2145376		healthy
SRR2145377		healthy
SRR2145378		healthy
SRR2145379		healthy
SRR2145380		healthy
